# Supplementary material for: Intensified Influenza Virus Production in Suspension HEK293SF Cell Cultures Operated in Fed-Batch or Perfusion with Continuous Harvest
Source: Vaccines (Basel). 2023 Dec 5;11(12):1819. doi: 10.3390/vaccines11121819 (PMC10747379; doi:10.3390/vaccines11121819)
Supplement: Supplementary file 1 [file vaccines-11-01819-s001.zip]

Archive with 1 entries (1 files):
- vaccines-2707850-supplementary.pdf
